# Supplementary material for: Application of Mini-CEX combined with DOPS in standardized training of community outpatient residents
Source: BMC Med Educ. 2024 Jul 19;24:780. doi: 10.1186/s12909-024-05739-x (PMC11264813; doi:10.1186/s12909-024-05739-x)
Supplement: Supplementary file 2 — Additional file 2. DOPS. [file 12909_2024_5739_MOESM2_ESM.xlsx]

## Sheet: Sheet1
Caption 2 direct observation of procedural skills ( DOPS )
student	name		job munber				grade
assesment location	outpatient	ward	ward		emergency department				others
patient	age	gender	gender		diagnosis
Skill operation items
degree of difficulty	easy		middle				difficulty
times	0		1-3		4-10		>10
Evaluation content	Unobserved	result
		Unqualified			qualified			excellent
		1	2	3	4	5	6	7	8	9
knowing indications and contraindications
informing patients and obtaining consent
being familiar with operational preparation
having a good aseptic concept
correct and standardized operating steps
accurate and proficient techniques
seeking assistance
post operative treatment
overall performance
direct observation time					Minutes of feedback time
Teacher satisfaction with this assessment					Student satisfaction with this assessment
feedback	advantage
	Insufficient
	Suggestions and plans
	Teacher's signature				Assessment time
