# Supplementary material for: Application of Mini-CEX combined with DOPS in standardized training of community outpatient residents
Source: BMC Med Educ. 2024 Jul 19;24:780. doi: 10.1186/s12909-024-05739-x (PMC11264813; doi:10.1186/s12909-024-05739-x)
Supplement: Supplementary file 4 — Additional file 4. [file 12909_2024_5739_MOESM4_ESM.xlsx]

## Sheet: Sheet1
Table 1 The Mini CEX scores of 20 general practice residents were compared at different time periods
project	enrollment	At 2 weeks	At 4 weeks	95%CI	p
Consultation skills	2.80±0.69	3.70±0.57	6.10±0.91	4.01-4.39	<0.001
Physical examination	2.25±0.55	2.90±0.55	5.35±0.87	3.33-3.68	<0.001
Clinical judgment ability	2.80±0.61	3.85±0.49	5.70±1.08	3.92-4.32	<0.001
humanistic concern	2.25±0.55	2.80±0.77	4.95±0.83	3.15-3.52	<0.001
Professional consulting ability	2.20±0.41	2.40±0.60	4.40±0.68	2.85-3.15	<0.001
organizational skills	2.60±0.60	3.60±0.50	5.10±1.12	3.56-3.97	<0.001
Organizing ability	2.55±0.51	3.70±0.57	5.45±1.42	3.70-4.10	<0.001
Note: Mini CEX, mini clinical exercise evaluation
